# Supplementary material for: A novel penicillin-binding protein inhibitor with unprecedented intracellular activity eradicates multiple pathogenic bacteria
Source: PLoS Pathog. 2026 Jul 16;22(7):e1014242. doi: 10.1371/journal.ppat.1014242 (PMC13374901; doi:10.1371/journal.ppat.1014242)
Supplement: S5 Table — Combined raw data (Excel file). (XLSX) [file ppat.1014242.s006.xlsx]

## Sheet: Sheet1
Fig 1G					Fig 1H
Cefalexin	0.251	0.23	0.241		Ceftiofur	0.213	0.214	0.215
RS 17053	1.043	0.942	0.997		RS 17053	1.02	1.083	1.102
Fig 2A
	RS 17053			RIF
TZ	42.58	41.02	43.64	31.6	33.02	30.28
S2	22.11	23.02	21.95	20.88	19.8	18.3
A19	25.16	24	24.74	21.36	22.48	20.66
M5-90	24.46	25.32	23.06	20.46	24.12	22.7
Fig 2C	TZ
	4MIC			MIC			1/4MIC			Control
0	0.042	0.041	0.044	0.039	0.043	0.042	0.042	0.041	0.038	0.042	0.041	0.044
6	0.044	0.043	0.042	0.05	0.052	0.053	0.06	0.063	0.061	0.163	0.174	0.168
12	0.045	0.041	0.044	0.112	0.123	0.119	0.155	0.152	0.154	0.256	0.248	0.25
24	0.043	0.043	0.044	0.221	0.232	0.229	0.439	0.456	0.414	1.089	1.056	1.124
48	0.044	0.041	0.046	0.523	0.519	0.511	0.988	1.01	0.997	1.608	1.619	1.648
72	0.04	0.04	0.043	1.446	1.503	1.439	1.633	1.647	1.701	1.899	1.932	1.879
	S2
	4MIC			MIC			1/4MIC			Control
0	0.042	0.041	0.044	0.039	0.043	0.042	0.042	0.041	0.038	0.042	0.041	0.044
6	0.044	0.043	0.042	0.05	0.052	0.053	0.06	0.063	0.061	0.157	0.166	0.17
12	0.045	0.041	0.044	0.132	0.123	0.145	0.309	0.289	0.3	0.333	0.32	0.347
24	0.043	0.043	0.044	0.512	0.505	0.498	0.711	0.724	0.789	1.111	1.092	1.124
48	0.044	0.041	0.046	0.822	0.819	0.831	0.988	1.043	1.067	1.56	1.619	1.648
72	0.051	0.048	0.043	1.791	1.765	1.781	1.803	1.822	1.794	1.845	1.833	1.856
	A19
	4MIC			MIC			1/4MIC			Control
0	0.042	0.041	0.044	0.039	0.043	0.042	0.042	0.041	0.038	0.042	0.041	0.044
6	0.045	0.04	0.042	0.041	0.044	0.044	0.043	0.041	0.047	0.099	0.133	0.121
12	0.045	0.041	0.044	0.149	0.154	0.138	0.224	0.269	0.234	0.288	0.309	0.316
24	0.043	0.043	0.044	0.51	0.515	0.453	0.66	0.69	0.733	1.021	0.979	0.991
48	0.044	0.041	0.046	1.09	1.156	0.947	1.421	1.419	1.302	1.485	1.499	1.491
72	0.05	0.05	0.043	1.804	1.796	1.83	1.832	1.806	1.799	1.816	1.822	1.783
	M5-90
	4MIC			MIC			1/4MIC			Control
0	0.042	0.041	0.044	0.039	0.043	0.042	0.042	0.041	0.038	0.042	0.041	0.044
6	0.044	0.043	0.042	0.043	0.044	0.044	0.043	0.041	0.046	0.12	0.116	0.143
12	0.045	0.041	0.044	0.041	0.047	0.048	0.132	0.144	0.152	0.309	0.312	0.307
24	0.043	0.043	0.044	0.487	0.501	0.483	0.721	0.696	0.688	1.088	1.092	1.122
48	0.044	0.041	0.046	0.811	0.799	0.831	1.231	1.149	1.222	1.479	1.563	1.528
72	0.054	0.047	0.043	1.766	1.752	1.791	1.756	1.786	1.777	1.823	1.841	1.839
Fig2G	0					10					100					200
	100	100	100	100	100	108.5	109.23	113.62	107.03	117.34	48.97	63.56	59.17	62.1	57.47	27.91	23.53	28.16	21.33	23.28
Fig 2H	0					10					100					200
	100	100	100	100	100	120.71	109.27	109.27	104.67	97.78	66.78	60.46	63.93	61.03	63.93	19.16	21.43	19.72	22	18.02
Fig 2I	6 h			12 h			24 h			48 h
0	3.894	4.155	4.291	4.899	4.532	4.763	5.012	5.2	4.98	5.98	5.753	5.601
1	3.878	3.653	3.989	2.878	3.125	2.788	2.32	2.1	2.42	1.98	2	2.12
2	2.532	2.439	2.331	1.832	1.756	1.901	1.452	1.2	1.2	1.13	1.089	1.233
4	1.699	1.435	1.502	0	0	0	0	0	0	0	0	0
8	0.953	0.706	0.878	0	0	0	0	0	0	0	0	0
Fig 2J	TZ+PBS			TZ+1μg/mL			TZ+4μg/mL			TZ+8μg/mL			TZ+AMP			PBS+PBS
	18.628	19.377	20.878	12.441	12.696	12.932	10.608	10.307	10.077	0	0	0	19.988	20.656	19.567	0	0	0
Fig 3B	Time (h)	Blank			PBS			RS 17053
	X	Average	SD	N	Average	SD	N	Average	SD	N
	1	0.1028	0.01308	5	0.1078	0.02508	5	0.1058	0.02069	5
	3	1.677	0.1023	5	1.176	0.3902	5	1.181	0.09934	5
	5	2.275	0.08903	5	-1.036	0.1367	5	1.555	0.1919	5
	7	3.373	0.1516	5	-1.016	0.5499	5	2.205	0.08311	5
	9	4.163	0.1513	5	0.4806	0.1557	5	3.24	0.1148	5
	11	5.291	0.1125	5	0.9492	0.2281	5	4.067	0.1505	5
	13	5.333	0.1617	5	1.42	0.2221	5	4.556	0.1374	5
	15	5.545	0.1717	5	2.323	0.2489	5	4.906	0.2344	5
Fig 3C	Blank					PBS					RS 17053
	0	0	0	0	0	3.544	3.613	3.447	3.505	3.663	1.845	1.954	2.041	1.477	1.699
Fig 3D	Blank									PBS									RS 17053
	0.589	0.598	0.59	0.692	0.68	0.705	0.599	0.645	0.594	0.966	0.967	1.029	1.037	1.01	0.972	0.707	0.689	0.72	0.536	0.555	0.575	0.611	0.633	0.609	0.634	0.672	0.656
Fig 4F		Blank	PBS	RS 17053	CIP			Blank	PBS	RS 17053	ERY
	15	0					15	0
	15	0					15	0
	15	0					15	0
	15	0					15	0
	15	0					15	0
	15	0					15	0
	1		1				3		1
	3		1				5		1
	3		1				5		1
	3		1				7		1
	5		1				7		1
	5		1				7		1
	5			1			15			0
	9			0			15			0
	15			0			15			0
	15			0			15			0
	15			0			15			0
	15			0			15			0
	3				0		15				0
	15				0		15				0
	15				0		15				0
	15				0		15				0
	15				0		15				0
	15				0		15				0
Fig 4G	Time (h)	Blank			PBS			RS 17053			CIP
	X	Average	SD	N	Average	SD	N	Average	SD	N	Average	SD	N
	1	0.81	0.143	5	-0.454	0.1771	5	-0.226	0.4356	5	0.184	0.07403	5
	3	1.728	0.1457	5	-1.752	0.3404	5	0.42	0.1575	5	0.688	0.2483	5
	5	3.628	0.2424	5				1.172	0.08871	5	1.854	0.1823	5
	7	4.47	0.1522	5				2.174	0.2014	5	2.784	0.2668	5
	9	5.184	0.1178	5				2.744	0.1819	5	3.346	0.1689	5
	11	5.512	0.2044	5				3.2	0.1179	5	3.682	0.1983	5
	13	6.252	0.1832	5				3.472	0.1402	5	4.214	0.2152	5
	15	6.68	0.1306	5				4.114	0.1197	5	4.732	0.178	5
	Time (h)	Blank			PBS			RS 17053			ERY
	X	Average	SD	N	Average	SD	N	Average	SD	N	Average	SD	N
	1	0.1724	0.2716	5	-1.35	0.2548	5	-0.919	0.1979	5	-1.28	0.3542	5
	3	1.12	0.1117	5	-1.982	0.2411	5	-0.3866	0.2323	5	-1.877	0.209	5
	5	2.256	0.1732	5	-2.636	0.3393	5	0.1354	0.1436	5	-0.776	0.6842	5
	7	4.044	0.5102	5	-3.814	0.2427	5	1.114	0.1308	5	0.5062	0.0223	5
	9	5.121	0.3749	5				1.844	0.2125	5	1.337	0.2653	5
	11	5.216	0.1192	5				3.352	0.422	5	2.406	0.3908	5
	13	6.136	0.3478	5				4.325	0.3258	5	3.364	0.2014	5
	15	6.057	0.183	5				5.545	0.3205	5	4.27	0.172	5
Fig 4H	Blank					PBS					RS 17053					CIP
	0	0	0	0	0	8.3	8.1	8.3	7.7	7.9	3.2	2.9	3	3.2	3.2	3.7	3.8	2.9	3.028	2.9
	Blank					PBS					RS 17053					CIP
	0	0	0	0	0	7.6	7.5	7.5	7.6	7.6	2.3	2.5	2	2.6	2.8	2.7	2.8	2.9	2.4	2.5
Fig 4I	Blank					PBS					RS 17053					ERY
	0	0	0	0	0	8.1	8	8	7.9	7.9	3.7	3.6	3.6	3.8	3.5	3.9	3.9	3.8	3.8	4
	Blank					PBS					RS 17053					ERY
	0	0	0	0	0	6.6	6.6	6.5	6.5	6.7	3.1	2.9	2.9	2.8	2.7	3.1	3.7	3.6	3.4	2.9
Fig 5J	PBS			MIC			4MIC
	29959.8	28649.4	27597.5	31540.5	29501.4	29830.5	39496.9	39755.4	40484.1
	PBS			MIC			4MIC
	33811.8	33753.4	34021.4	34257.6	36632.7	37078.6	37198	39573.1	40708.9
Fig 5K	PBS			1/4 MIC			MIC			4 MIC
	138.98	140.49	132.57	120.87	129.17	123.89	83.13	86.9	87.28	2	5.02	3.7
	PBS			1/4 MIC			MIC			4 MIC
	302.17	322.92	409.72	347.45	351.23	331.42	207.83	217.26	218.21	5	12.55	34.25
Fig 6E		group1				group2				group3				group4
	1	0.5	0.5	0.5	1	0.5	0.5	0.5	1	0.5	0.5	0.5	1	0.5	0.5	0.5
	2	0.5	0.5	0.5	2	0.5	0.5	0.5	2	0.5	0.5	0.5	2	0.5	0.5	0.5
	3	1	1	1	3	0.5	0.5	0.5	3	0.5	0.5	0.5	3	0.5	0.5	0.5
	4	1	1	1	4	1	1	1	4	1	1	1	4	1	1	1
	5	1	1	1	5	1	1	1	5	1	1	1	5	1	1	1
	6	2	2	2	6	1	1	1	6	1	1	1	6	1	1	1
	7	2	2	2	7	2	2	2	7	1	1	1	7	1	1	1
	8	2	2	2	8	2	2	2	8	2	2	2	8	2	2	2
	9	2	2	2	9	2	2	2	9	2	2	2	9	2	2	2
	10	2	2	2	10	2	2	2	10	2	2	2	10	2	2	2
	11	2	2	2	11	4	4	4	11	2	2	2	11	2	2	2
	12	2	2	2	12	4	4	4	12	2	2	2	12	2	2	2
	13	2	2	2	13	4	4	4	13	2	2	2	13	4	4	4
	14	4	4	4	14	4	4	4	14	2	2	2	14	4	4	4
	15	4	4	4	15	4	4	4	15	2	2	2	15	4	4	4
	16	4	4	4	16	8	8	8	16	4	4	4	16	4	4	4
	17	4	4	4	17	8	8	8	17	4	4	4	17	4	4	4
	18	4	4	4	18	8	8	8	18	4	4	4	18	4	4	4
	19	4	4	4	19	16	16	16	19	4	4	4	19	8	8	8
	20	4	4	4	20	16	16	16	20	4	4	4	20	8	8	8
Fig 6F		group1				group2				group3				group4
	1	2	2	2	1	4	4	4	1	2	2	2	1	4	4	4
	2	4	4	4	2	32	32	32	2	4	4	4	2	4	4	4
	3	4	4	4	3	64	64	64	3	4	4	4	3	4	4	4
	4	8	8	8	4	64	64	64	4	4	4	4	4	8	8	8
	5	8	8	8	5	128	128	128	5	4	4	4	5	8	8	8
	6	16	16	16	6	256	256	256	6	4	4	4	6	8	8	8
	7	16	16	16	7	256	256	256	7	4	4	4	7	16	16	16
	8	16	16	16	8	256	256	256	8	4	4	4	8	16	16	16
	9	32	32	32	9	512	512	512	9	8	8	8	9	16	16	16
	10	32	32	32	10	512	512	512	10	8	8	8	10	16	16	16
	11	32	32	32	11	512	512	512	11	8	8	8	11	16	16	16
	12	32	32	32	12	512	512	512	12	16	16	16	12	16	16	16
	13	32	32	32	13	1024	1024	1024	13	16	16	16	13	16	16	16
	14	32	32	32	14	1024	1024	1024	14	16	16	16	14	32	32	32
	15	32	32	32	15	1024	1024	1024	15	16	16	16	15	32	32	32
	16	64	64	64	16	1024	1024	1024	16	16	16	16	16	32	32	32
	17	64	64	64	17	2048	2048	2048	17	16	16	16	17	32	32	32
	18	64	64	64	18	2048	2048	2048	18	16	16	16	18	64	64	64
	19	64	64	64	19	2048	2048	2048	19	16	16	16	19	64	64	64
	20	64	64	64	20	2048	2048	2048	20	16	16	16	20	64	64	64
Fig S18	Omp19			MrcA			OppF			MecA			BlaZ			EF-Tu
Control (Ct)	23.1	22.95	23.2	24.8	24.65	24.95	25.3	25.15	25.45	24.2	24.35	24.5	25.1	25.05	25.2	22.5	22.45	22.6
RS (Ct)	23.05	22.9	23.15	27.1	26.95	27.2	26.15	26	26.25	26.2	26.25	26.4	28.3	27.85	27.9	22.55	22.45	22.6
